# Supplementary material for: De novo Assembly and Comparative Analyses of Mitochondrial Genomes in Piperales
Source: Genome Biol Evol. 2023 Mar 10;15(3):evad041. doi: 10.1093/gbe/evad041 (PMC10036691; doi:10.1093/gbe/evad041)
Supplement: evad041_Supplementary_Data [file evad041_supplementary_data.zip]

Archive with 2 entries (2 files):
- Supplementary figures 0116.pdf
- Supplementary tables updated.xlsx
