# Supplementary material for: De novo Assembly and Comparative Analyses of Mitochondrial Genomes in Piperales
Source: Genome Biol Evol. 2023 Mar 10;15(3):evad041. doi: 10.1093/gbe/evad041 (PMC10036691; doi:10.1093/gbe/evad041)
Supplement: evad041_Supplementary_Data [file evad041_supplementary_data.zip › Supplementary tables updated.xlsx]

## Sheet: Table S1
Table S1 Length distribution of interspersed repeats among diverse angiosperms.
Species	Source	Mitochondrial genome size (bp)	Number of repeats (per kb)
			50–99 bp	100–199 bp	200–499 bp	500–999 bp	1,000–9,999 bp	>10000 bp
Aegilops speltoides	AP013107	476091	64 (0.134428)	24 (0.050411)	10 (0.021004)	0 (0.000000)	21 (0.044109)	0 (0.000000)
Ajuga reptans	KF709392	352069	18 (0.051126)	4 (0.011361)	2 (0.005681)	0 (0.000000)	0 (0.000000)	0 (0.000000)
Allium cepa	KU318712	316363	67 (0.211782)	8 (0.025287)	2 (0.006322)	0 (0.000000)	2 (0.006322)	0 (0.000000)
Ammopiptanthus mongolicus	NC_039660	475396	67 (0.140935)	68 (0.143039)	8 (0.016828)	2 (0.004207)	8 (0.016828)	0 (0.000000)
Arabidopsis thaliana	BK010421	367808	91 (0.247412)	34 (0.092440)	22 (0.059814)	4 (0.010875)	4 (0.010875)	0 (0.000000)
Arabis alpina	NC_037070	323159	68 (0.210423)	20 (0.061889)	6 (0.018567)	0 (0.000000)	8 (0.024756)	0 (0.000000)
Aristolochia fimbriata	-	349852	304 (0.868939)	43 (0.122909)	7 (0.020008)	0 (0.000000)	2 (0.005717)	2 (0.005717)
A. gigantea	-	328934	378 (1.149167)	35 (0.106404)	6 (0.018241)	2 (0.006080)	2 (0.006080)	2 (0.006080)
A. manshuriensis	-	509313	689 (1.352803)	55 (0.107989)	8 (0.015707)	0 (0.000000)	2 (0.003927)	0 (0.000000)
Batis maritima	KJ820684	403930	41 (0.101503)	23 (0.056941)	4 (0.009903)	0 (0.000000)	0 (0.000000)	0 (0.000000)
Beta vulgaris	BA000024	501020	94 (0.187617)	18 (0.035927)	19 (0.037923)	3 (0.005988)	8 (0.015967)	4 (0.007984)
Betula pendula	LT855379	581505	444 (0.763536)	44 (0.075666)	6 (0.010318)	0 (0.000000)	0 (0.000000)	0 (0.000000)
Boea hygrometrica	JN107812	510519	41 (0.080310)	8 (0.015670)	4 (0.007835)	2 (0.003918)	2 (0.003918)	0 (0.000000)
Bombax ceiba	NC_038052	594390	75 (0.126180)	43 (0.072343)	24 (0.040378)	10 (0.016824)	26 (0.043742)	0 (0.000000)
Brassica nigra	KP030753	232407	70 (0.301196)	8 (0.034422)	5 (0.021514)	2 (0.008606)	2 (0.008606)	0 (0.000000)
Bupleurum falcatum	NC_035962	463792	83 (0.178960)	27 (0.058216)	8 (0.017249)	2 (0.004312)	0 (0.000000)	2 (0.004312)
Butomus umbellatus	KC208619	450826	54 (0.119780)	28 (0.062108)	8 (0.017745)	3 (0.006654)	14 (0.031054)	0 (0.000000)
Cannabis sativa	KU310670	415602	76 (0.182867)	15 (0.036092)	6 (0.014437)	0 (0.000000)	0 (0.000000)	0 (0.000000)
Capsicum annuum	KJ865410	511530	91 (0.177898)	21 (0.041053)	2 (0.003910)	0 (0.000000)	9 (0.017594)	2 (0.003910)
Carica papaya	EU431224	476890	46 (0.096458)	17 (0.035648)	4 (0.008388)	2 (0.004194)	0 (0.000000)	2 (0.004194)
Castilleja paramensis	KT959112	495499	33 (0.066600)	13 (0.026236)	4 (0.008073)	0 (0.000000)	2 (0.004036)	0 (0.000000)
Chrysanthemum boreale	NC_039757	211002	31 (0.146918)	8 (0.037914)	4 (0.018957)	0 (0.000000)	0 (0.000000)	0 (0.000000)
Citrullus lanatus	GQ856147	379236	62 (0.163487)	36 (0.094928)	4 (0.010548)	0 (0.000000)	2 (0.005274)	0 (0.000000)
Citrus sinensis	MG736621	640906	100 (0.156029)	31 (0.048369)	12 (0.018723)	0 (0.000000)	12 (0.018723)	2 (0.003121)
Cocos nucifera	KX028885	678653	110 (0.162086)	38 (0.055993)	19 (0.027997)	0 (0.000000)	20 (0.029470)	4 (0.005894)
Corchorus capsularis	KT894204	1999602	615 (0.307561)	122 (0.061012)	17 (0.008502)	4 (0.002000)	6 (0.003001)	4 (0.002000)
Daucus carota	JQ248574	281132	55 (0.195638)	21 (0.074698)	2 (0.007114)	0 (0.000000)	2 (0.007114)	5 (0.017785)
Diplostephium hartwegii	KX063855	277718	52 (0.187240)	10 (0.036008)	10 (0.036008)	0 (0.000000)	0 (0.000000)	0 (0.000000)
Eruca vesicaria	KF442616	247696	84 (0.339125)	35 (0.141302)	12 (0.048446)	0 (0.000000)	4 (0.016149)	2 (0.008074)
Geranium maderense	NC_027000	737091	305 (0.413789)	55 (0.074618)	25 (0.033917)	2 (0.002713)	2 (0.002713)	0 (0.000000)
Glycine max	JX463295	402558	79 (0.196245)	127 (0.315482)	14 (0.034778)	0 (0.000000)	33 (0.081976)	0 (0.000000)
Gossypium hirsutum	NC_027406	668584	81 (0.121152)	70 (0.104699)	74 (0.110682)	4 (0.005983)	12 (0.017948)	4 (0.005983)
Helianthus annuus	CM007908	301005	42 (0.139533)	17 (0.056477)	9 (0.029900)	2 (0.006644)	0 (0.000000)	2 (0.006644)
Heuchera parviflora	KR559021	542954	69 (0.127083)	34 (0.062620)	11 (0.020260)	3 (0.005525)	6 (0.011051)	2 (0.003684)
Hibiscus cannabinus	MF163174	569915	108 (0.189502)	32 (0.056149)	16 (0.028074)	4 (0.007019)	6 (0.010528)	0 (0.000000)
Hordeum vulgare	AP017300	525599	76 (0.144597)	20 (0.038052)	16 (0.030441)	4 (0.007610)	9 (0.017123)	4 (0.007610)
Hyoscyamus niger	KM207685	501401	1435 (2.861981)	138 (0.275229)	20 (0.039888)	2 (0.003989)	8 (0.015955)	2 (0.003989)
Ipomoea nil	AP017303	265768	174 (0.654706)	43 (0.161795)	4 (0.015051)	4 (0.015051)	0 (0.000000)	0 (0.000000)
Lagerstroemia indica	KX641464	333948	1152 (3.449639)	21 (0.062884)	2 (0.005989)	0 (0.000000)	0 (0.000000)	0 (0.000000)
Leucaena trichandra	NC_039738	722009	344 (0.476448)	76 (0.105262)	20 (0.027700)	3 (0.004155)	18 (0.024930)	4 (0.005540)
Liriodendron tulipifera	NC_021152	553721	190 (0.343133)	35 (0.063209)	10 (0.018060)	6 (0.010836)	8 (0.014448)	2 (0.003612)
Lolium perenne	JX999996	678580	101 (0.148840)	33 (0.048631)	18 (0.026526)	22 (0.032421)	26 (0.038315)	6 (0.008842)
Lotus japonicus	JN872551	380861	60 (0.157538)	33 (0.086646)	11 (0.028882)	0 (0.000000)	2 (0.005251)	2 (0.005251)
Medicago truncatula	KT971339	271618	40 (0.147266)	6 (0.022090)	0 (0.000000)	0 (0.000000)	0 (0.000000)	0 (0.000000)
Millettia pinnata	JN872550	425718	54 (0.126845)	9 (0.021141)	2 (0.004698)	3 (0.007047)	6 (0.014094)	2 (0.004698)
Mimulus guttatus	JN098455	525671	41 (0.077996)	12 (0.022828)	9 (0.017121)	0 (0.000000)	4 (0.007609)	2 (0.003805)
Nelumbo nucifera	KR610474	524797	1908 (3.635692)	326 (0.621193)	75 (0.142912)	34 (0.064787)	31 (0.059070)	2 (0.003811)
Nicotiana tabacum	BA000042	430597	82 (0.190433)	34 (0.078960)	2 (0.004645)	0 (0.000000)	3 (0.006967)	4 (0.009289)
Oryza sativa	NC_007886	491515	152 (0.309248)	17 (0.034587)	5 (0.010173)	0 (0.000000)	16 (0.032552)	6 (0.012207)
Phoenix dactylifera	JN375330	715001	64 (0.089510)	18 (0.025175)	4 (0.005594)	0 (0.000000)	2 (0.002797)	0 (0.000000)
Platycodon grandiflorus	NC_035958	1249593	64 (0.051217)	19 (0.015205)	10 (0.008003)	2 (0.001601)	4 (0.003201)	2 (0.001601)
Populus tremula	KT337313	783442	78 (0.099561)	22 (0.028081)	6 (0.007659)	0 (0.000000)	0 (0.000000)	0 (0.000000)
Raphanus sativus	NC_018551	258426	50 (0.193479)	11 (0.042565)	15 (0.058044)	0 (0.000000)	2 (0.007739)	0 (0.000000)
Rhazya stricta	KJ485850	548608	53 (0.096608)	9 (0.016405)	5 (0.009114)	3 (0.005468)	2 (0.003646)	4 (0.007291)
Ricinus communis	HQ874649	502773	204 (0.405750)	4 (0.007956)	4 (0.007956)	2 (0.003978)	2 (0.003978)	0 (0.000000)
Rosa chinensis	CM009589	313448	65 (0.207371)	10 (0.031903)	15 (0.047855)	4 (0.012761)	16 (0.051045)	0 (0.000000)
Salix suchowensis	KU056812	644437	54 (0.083794)	12 (0.018621)	2 (0.003103)	0 (0.000000)	4 (0.006207)	0 (0.000000)
Salvia miltiorrhiza	KF177345	499236	77 (0.154236)	18 (0.036055)	6 (0.012018)	2 (0.004006)	6 (0.012018)	0 (0.000000)
Schrenkiella parvula	KT988071	255773	39 (0.152479)	22 (0.086014)	10 (0.039097)	0 (0.000000)	0 (0.000000)	0 (0.000000)
Senna tora	NC_038053	566589	74 (0.130606)	36 (0.063538)	12 (0.021179)	0 (0.000000)	0 (0.000000)	9 (0.015885)
Silene latifolia	HM562727	253413	8 (0.031569)	4 (0.015785)	0 (0.000000)	0 (0.000000)	39 (0.153899)	0 (0.000000)
Sinapis arvensis	KM851044	240024	59 (0.245809)	23 (0.095824)	14 (0.058328)	0 (0.000000)	2 (0.008333)	0 (0.000000)
Sorghum bicolor	DQ984518	468628	75 (0.160042)	17 (0.036276)	7 (0.014937)	0 (0.000000)	5 (0.010669)	4 (0.008536)
Spinacia oleracea	KY768855	329613	181 (0.549129)	9 (0.027305)	4 (0.012135)	0 (0.000000)	2 (0.006068)	0 (0.000000)
Styphnolobium japonicum	NC_039596	484916	61 (0.125795)	10 (0.020622)	6 (0.012373)	2 (0.004124)	2 (0.004124)	0 (0.000000)
Triticum aestivum	AP008982	452528	87 (0.192253)	29 (0.064084)	9 (0.019888)	0 (0.000000)	22 (0.048616)	0 (0.000000)
Utricularia reniformis	NC_034982	857234	113 (0.131819)	2 (0.002333)	0 (0.000000)	0 (0.000000)	2 (0.002333)	2 (0.002333)
Vicia faba	KC189947	588000	58 (0.098639)	55 (0.093537)	13 (0.022109)	3 (0.005102)	22 (0.037415)	11 (0.018707)
Vigna angularis	AP012599	404466	27 (0.066755)	50 (0.123620)	10 (0.024724)	2 (0.004945)	0 (0.000000)	0 (0.000000)
Viscum album	NC_029039	565432	286 (0.505808)	34 (0.060131)	4 (0.007074)	0 (0.000000)	0 (0.000000)	0 (0.000000)
Vitis vinifera	FM179380	773279	219 (0.283210)	35 (0.045262)	12 (0.015518)	4 (0.005173)	0 (0.000000)	0 (0.000000)
Zea mays	AY506529	569630	77 (0.135175)	15 (0.026333)	8 (0.014044)	4 (0.007022)	2 (0.003511)	6 (0.010533)
Ziziphus jujuba	KU187967	365190	41 (0.112270)	12 (0.032860)	8 (0.021906)	0 (0.000000)	0 (0.000000)	0 (0.000000)

## Sheet: Table S2
Table S2 Detection of repeat-mediated recombination of Aristolochia fimbriata mitochondrial genome.
Repeat	Length (bp)	Pos1	Pos2	Number of supporting read pair				Recombination frequency (%)
				Genomic conformation 1	Genomic conformation 2	Alternative conformation 1	Alternative conformation 2
R1a	14081	contig1|180965-1-13439	contig1|74892-88972	60	54	103	79	61.5
R2a	1562	contig2|25418-26979	contig1|135420-133859	1047	706	150	175	15.6
R3	149	contig3|59736-59884	contig1|68832-68684	378	386	0	0	0
R4	148	contig3|73488-73635	contig1|179024-179171	300	452	1	3	0.529101
R5	142	contig3|78733-78874	contig2|80066-80207	181	403	0	0	0
R6	138	contig2|26148-26285	contig1|147924-147787	711	501	0	0	0
R7	138	contig1|134690-134553	contig1|147924-147787	711	501	0	0	0
R8	127	contig3|23711-23837	contig2|68249-68375	317	385	0	0	0
R9	126	contig1|153306-153431	contig1|174081-174206	606	561	0	0	0
R10	108	contig2|85031-85138	contig1|115946-115839	331	497	0	2	0.240964
R11	108	contig1|32348-32455	contig1|106051-105944	448	438	0	0	0
R12	108	contig3|9287-9394	contig1|50925-50818	368	461	1	0	0.120482
R13	103	contig3|18428-18530	contig1|137223-137121	340	644	0	0	0
R14	102	contig1|65882-65983	contig1|72392-72291	465	394	2	0	0.232288
R15	100	contig1|156177-156078	contig2|38806-38905	523	519	0	0	0
R16	100	contig1|15270-15369	contig1|32905-32806	427	524	0	0	0
R17	99	contig2|73424-73522	contig1|151133-151231	385	636	0	0	0
R18	94	contig2|26194-26288	contig2|44550-44644	807	554	1	0	0.0734214
R19	94	contig2|26194-26288	contig1|97362-97455	807	611	0	0	0
R20	94	contig2|44550-44644	contig1|97362-97455	554	611	3	0	0.256849
R21	94	contig1|70446-70539	contig1|147785-147878	481	560	0	0	0
R22	92	contig2|44549-44641	contig3|807-716	553	459	0	3	0.295567
R23	92	contig1|101089-101180	contig1|102617-102708	475	439	0	0	0
R24	90	contig1|91573-91662	contig1|156369-156458	457	521	0	0	0
R25	89	contig3|63469-63557	contig1|166595-166507	431	669	0	0	0
R26	87	contig3|27993-28079	contig1|64094-64008	415	486	0	0	0
R27	87	contig1|58513-58427	contig1|25020-25106	365	417	0	0	0
R28	87	contig2|4586-4672	contig1|37193-37279	331	495	0	0	0
R29	85	contig3|20501-20585	contig2|44561-44645	388	545	0	0	0
R30	79	contig1|21413-21491	contig1|143125-143203	476	594	2	1	0.27959
R31	79	contig1|32896-32818	contig1|46635-46713	545	479	0	0	0
R32	78	contig2|37383-37460	contig1|22502-22579	448	469	0	0	0
R33	77	contig2|62470-62546	contig1|50543-50619	290	479	0	0	0
R34	75	contig1|31047-31121	contig1|65888-65962	511	485	0	0	0
R35	75	contig1|27090-27164	contig1|51237-51163	443	460	0	0	0
R36	74	contig2|27775-27848	contig2|64691-64764	410	489	0	0	0
R37	73	contig1|178691-178619	contig2|80003-80075	584	456	0	0	0
R38	72	contig3|46906-46977	contig2|6587-6658	455	363	0	0	0
R39	71	contig1|31124-31054	contig3|18175-18245	506	392	0	0	0
R40	69	contig2|44395-44463	contig2|76333-76401	486	510	5	3	0.796813
R41	69	contig2|14864-14932	contig1|3197-3265	414	852	0	0	0
R42	69	contig2|14864-14932	contig1|78730-78798	414	852	0	0	0
R43	68	contig2|27778-27845	contig1|18127-18194	412	429	0	0	0
R44	68	contig2|14933-15000	contig3|64999-64932	423	407	0	0	0
R45	67	contig3|24063-24129	contig1|25019-25085	411	426	0	0	0
R46	67	contig1|19679-19745	contig1|175055-174989	442	656	0	0	0
R47	67	contig3|7990-7924	contig1|5071-5137	417	841	1	0	0.0794281
R48	67	contig3|7990-7924	contig1|80604-80670	417	841	1	0	0.0794281
R49	65	contig2|42572-42636	contig1|102668-102604	465	435	0	0	0
R50	62	contig3|25420-25481	contig2|38889-38950	393	553	0	0	0
R51	62	contig3|18364-18425	contig1|19681-19742	356	442	0	0	0
R52	60	contig1|93138-93197	contig1|102326-102385	569	465	0	0	0
R53	60	contig1|17163-17222	contig1|72736-72677	506	483	2	1	0.302419
R54	59	contig2|37889-37947	contig2|38939-38881	557	554	0	0	0
R55	59	contig1|32472-32530	contig1|42816-42874	473	524	0	0	0
R56	59	contig1|19747-19805	contig1|174987-174929	453	672	0	0	0
R57	57	contig3|1449-1505	contig1|166544-166600	455	716	0	0	0
R58	56	contig1|15791-15846	contig3|49647-49592	460	421	0	0	0
R59	56	contig1|5003-5058	contig1|70833-70778	858	467	0	1	0.0754148
R60	56	contig1|70833-70778	contig1|80536-80591	467	858	1	0	0.0754148
R61	55	contig1|19454-19508	contig1|107639-107585	351	529	0	0	0
R62	54	contig3|56589-56642	contig2|67939-67886	471	491	0	0	0
R63	54	contig3|55305-55252	contig2|37806-37859	416	546	0	0	0
R64	54	contig1|5021-5074	contig1|163183-163236	877	485	0	0	0
R65	53	contig2|37562-37614	contig1|162877-162825	450	599	0	0	0
R66	52	contig2|84969-85020	contig1|115990-115939	370	568	3	2	0.530223
R67	52	contig1|61238-61289	contig1|137193-137244	509	704	0	0	0
R68	52	contig3|18361-18412	contig1|164239-164188	352	638	0	0	0
R69	51	contig1|113605-113655	contig1|151132-151182	591	691	0	0	0
R70	51	contig1|93313-93363	contig1|147544-147494	520	661	0	0	0
R71	51	contig2|70068-70118	contig1|131577-131627	364	641	0	0	0
R72	51	contig3|59920-59970	contig2|70119-70069	430	364	0	0	0
R73	51	contig3|48061-48011	contig2|36583-36633	419	570	0	0	0
R74	51	contig3|25441-25491	contig1|65830-65780	399	444	0	0	0
R75	51	contig1|4651-4701	contig1|34297-34347	918	494	0	0	0
R76	51	contig1|34297-34347	contig1|80184-80234	494	918	0	0	0
R77	51	contig3|77109-77159	contig1|1444-1494	490	936	0	0	0
R78	51	contig3|77109-77159	contig1|76977-77027	490	936	0	0	0
R79	50	contig1|93310-93359	contig1|131854-131805	524	587	0	0	0
R80	50	contig3|26598-26647	contig2|42818-42867	389	517	0	0	0
R81	50	contig3|7906-7955	contig2|30634-30683	419	527	0	0	0
a: The supports of reference assemblies and alternative conformations are calculated using Nanopore long reads.

## Sheet: Table S3
Table S3 Detection of repeat-mediated recombination of Aristolochia gigantea mitochondrial genome.
Repeat	Length (bp)	Pos1	Pos2	Number of supporting read pair				Recombination frequency (%)
				Genomic conformation 1	Genomic conformation 2	Alternative conformation 1	Alternative conformation 2
R1	231	contig1|52539-52769	contig1|62160-62390	145	294	3	2	1.12613
R2	209	contig1|58969-59177	contig1|276723-276515	267	450	0	0	0
R3	176	contig1|236498-236673	contig1|248690-248515	390	204	0	0	0
R4	149	contig1|21349-21497	contig1|99060-98912	603	609	1	5	0.492611
R5	148	contig1|112715-112862	contig1|191129-191276	674	464	0	2	0.175439
R6	146	contig1|117966-118111	contig1|309539-309684	606	762	1	0	0.073046
R7	138	contig1|289242-289379	contig1|322352-322215	691	647	1	4	0.372301
R8	131	contig1|186182-186312	contig1|294756-294886	631	723	1	1	0.147493
R9	127	contig1|141862-141988	contig1|155374-155500	632	523	1	0	0.0865052
R10	108	contig1|209260-209153	contig1|40482-40589	636	513	0	0	0
R11	106	contig1|23454-23559	contig1|85964-86069	688	564	0	1	0.0798085
R12	103	contig1|136586-136688	contig1|319682-319784	775	691	0	0	0
R13	102	contig1|18547-18648	contig1|25097-24996	719	770	1	1	0.134138
R14	101	contig1|160545-160645	contig1|292586-292686	832	914	0	0	0
R15	100	contig1|276624-276723	contig1|297584-297683	961	580	403	0	20.7305
R16	100	contig1|208703-208802	contig1|226291-226192	769	697	1	0	0.0681663
R17	94	contig1|271049-271143	contig1|289239-289333	1185	998	2	48	2.23914
R18	94	contig1|271049-271143	contig1|49257-49350	1185	1046	0	0	0
R19	94	contig1|289239-289333	contig1|49257-49350	998	1046	49	3	2.48092
R20	94	contig1|49259-49352	contig1|118823-118916	1042	1120	0	0	0
R21	91	contig1|208712-208802	contig1|240267-240357	814	860	0	0	0
R22	89	contig1|102645-102733	contig1|178665-178577	938	918	0	0	0
R23	88	contig1|16677-16764	contig1|52540-52453	608	705	0	0	0
R24	87	contig1|38825-38911	contig1|250605-250691	591	592	2	0	0.168776
R25	87	contig1|204312-204398	contig1|250605-250691	685	592	2	0	0.156372
R26	86	contig1|175220-175305	contig1|214477-214392	770	819	0	0	0
R27	84	contig1|138658-138742	contig1|271132-271048	723	1233	0	14	0.71066
R28	84	contig1|138658-138742	contig1|76520-76437	723	1758	0	0	0
R29	84	contig1|271132-271048	contig1|76520-76437	1233	1758	167	0	5.28816
R30	85	contig1|95633-95717	contig1|129999-130083	613	548	0	0	0
R31	85	contig1|23473-23557	contig1|40811-40727	805	454	0	4	0.316706
R32	84	contig1|186108-186191	contig1|322701-322618	755	645	0	0	0
R33	84	contig1|322354-322271	contig1|23111-23194	876	978	0	13	0.696304
R34	84	contig1|4090-4173	contig1|45530-45447	710	830	0	0	0
R35	81	contig1|59033-59113	contig1|143552-143632	716	562	0	1	0.0781861
R36	79	contig1|220070-220148	contig1|326886-326964	892	628	0	0	0
R37	78	contig1|218982-219059	contig1|278069-278146	392	979	0	0	0
R38	78	contig1|43953-43876	contig1|45525-45448	631	848	0	0	0
R39	77	contig1|56941-57017	contig1|186113-186189	783	798	0	0	0
R40	77	contig1|3477-3553	contig1|149503-149579	796	434	0	0	0
R41	75	contig1|18553-18627	contig1|210561-210487	787	812	0	1	0.0625
R42	74	contig1|151725-151798	contig1|287752-287679	860	1206	0	0	0
R43	73	contig1|190724-190796	contig1|309548-309476	617	959	0	0	0
R44	71	contig1|136333-136403	contig1|210484-210554	782	824	0	0	0
R45	71	contig1|94268-94338	contig1|297575-297505	844	622	0	1	0.0681663
R46	70	contig1|216479-216548	contig1|267479-267548	789	967	1	0	0.0569152
R47	69	contig1|271298-271230	contig1|163451-163519	1167	871	0	1	0.0490436
R48	68	contig1|223434-223367	contig1|287749-287682	801	1215	0	0	0
R49	67	contig1|187094-187160	contig1|221816-221882	866	812	0	0	0
R50	67	contig1|126045-126111	contig1|236429-236495	939	880	0	0	0
R51	64	contig1|155010-155073	contig1|273058-273121	633	926	0	0	0
R52	62	contig1|136522-136583	contig1|187158-187097	912	890	1	0	0.0554631
R53	62	contig1|46534-46595	contig1|95818-95757	644	716	0	0	0
R54	60	contig1|44244-44303	contig1|57153-57212	627	891	0	0	0
R55	60	contig1|25376-25435	contig1|224339-224398	948	958	1	1	0.104822
R56	59	contig1|213685-213743	contig1|274769-274711	1290	844	0	0	0
R57	59	contig1|187034-187092	contig1|221756-221814	930	878	0	0	0
R58	59	contig1|59044-59102	contig1|277582-277640	776	1015	0	0	0
R59	59	contig1|33230-33288	contig1|178666-178608	1985	997	0	0	0
R60	59	contig1|33230-33288	contig1|209078-209136	1985	750	0	0	0
R61	59	contig1|178666-178608	contig1|198717-198775	997	1985	0	0	0
R62	59	contig1|178666-178608	contig1|209078-209136	997	750	37	33	3.8525
R63	59	contig1|31429-31487	contig1|151730-151788	1604	918	0	0	0
R64	59	contig1|151730-151788	contig1|196916-196974	918	1604	0	0	0
R65	57	contig1|119556-119612	contig1|178614-178670	1249	1035	0	0	0
R66	56	contig1|127463-127408	contig1|3804-3859	1088	724	0	0	0
R67	55	contig1|97158-97212	contig1|142267-142321	767	979	0	0	0
R68	55	contig1|52854-52908	contig1|240256-240310	903	1026	0	0	0
R69	54	contig1|105453-105506	contig1|309699-309646	872	1179	31	0	1.48895
R70	54	contig1|94390-94443	contig1|277670-277723	1296	1247	0	0	0
R71	53	contig1|126027-126079	contig1|214482-214534	965	1099	0	3	0.145138
R72	53	contig1|43930-43878	contig1|182229-182281	739	699	0	0	0
R73	52	contig1|136519-136570	contig1|176309-176258	947	1010	0	0	0
R74	52	contig1|18727-18778	contig1|182145-182196	935	672	0	0	0
R75	52	contig1|13908-13959	contig1|319712-319661	791	816	0	0	0
R76	51	contig1|310961-311011	contig1|313074-313124	1182	1400	1	4	0.193274
R77	51	contig1|99096-99146	contig1|157242-157192	938	791	0	0	0
R78	51	contig1|87099-87149	contig1|278896-278946	988	1053	0	0	0
R79	51	contig1|73472-73522	contig1|157191-157241	1383	796	0	0	0
R80	51	contig1|32883-32933	contig1|207311-207261	1971	990	0	2	0.0674992
R81	51	contig1|29676-29726	contig1|116336-116386	1876	1150	2	0	0.0660502
R82	51	contig1|116336-116386	contig1|195163-195213	1150	1876	0	2	0.0660502
R83	50	contig1|175156-175205	contig1|277918-277967	1054	1061	0	0	0
R84	50	contig1|272875-272826	contig1|144754-144803	1057	940	0	0	0
R85	50	contig1|126027-126076	contig1|284893-284844	966	1242	0	0	0
R86	50	contig1|18407-18456	contig1|33236-33285	863	2007	0	0	0
R87	50	contig1|12463-12512	contig1|40472-40521	1161	717	0	0	0

## Sheet: Table S4
Table S4 Detection of repeat-mediated recombination of Aristolochia manshuriensis mitochondrial genome.
Repeat	Length (bp)	Pos1	Pos2	Number of supporting read pair				Recombination frequency (%)
				Genomic conformation 1	Genomic conformation 2	Alternative conformation 1	Alternative conformation 2
R1	310	Contig4|13797-14106	Contig2|1-310	49	56	2	2	3.66972
R2	287	Contig3|33346-33632	Contig1|38085-38371	93	72	1	4	2.94118
R3	246	Contig5|33387-33632	Contig1|73383-73138	106	142	2	0	0.8
R4	218	Contig1|1-218	Contig1|102719-102502	69	181	0	5	1.96078
R5	180	Contig5|1-180	Contig2|26911-27090	82	156	0	0	0
R6	167	Contig4|7283-7449	Contig2|93370-93204	178	190	0	0	0
R7	160	Contig3|10519-10678	Contig1|5297-5456	240	228	2	2	0.847458
R8	141	Contig4|33342-33482	Contig2|35168-35308	198	149	2	0	0.573066
R9	141	Contig3|5562-5702	Contig1|86127-86267	419	295	0	0	0
R10	133	Contig4|1-133	Contig1|95362-95494	102	227	0	0	0
R11	122	Contig5|17722-17601	Contig5|16381-16502	224	224	0	1	0.222717
R12	121	Contig2|58501-58621	Contig1|13745-13865	222	263	0	0	0
R13	119	Contig4|39616-39734	Contig3|39511-39629	201	263	1	2	0.642398
R14	119	Contig6|13957-14075	Contig1|55265-55383	259	287	5	2	1.26582
R15	118	Contig3|23745-23628	Contig1|13785-13902	270	262	0	0	0
R16	117	Contig3|5082-5198	Contig2|32789-32673	298	280	0	0	0
R17	111	Contig2|24900-25010	Contig1|55035-55145	241	312	0	0	0
R18	109	Contig4|15698-15806	Contig1|32016-32124	210	292	1	0	0.198807
R19	109	Contig4|35488-35380	Contig2|8247-8355	270	237	1	0	0.19685
R20	108	Contig1|91106-91213	Contig1|124883-124776	205	111	1	0	0.315457
R21	108	Contig2|20351-20458	Contig1|121620-121727	222	250	0	2	0.421941
R22	105	Contig3|14432-14536	Contig2|97065-97169	227	177	0	0	0
R23	104	Contig2|20269-20372	Contig1|106978-107081	228	240	0	0	0
R24	103	Contig6|28627-28729	Contig3|85062-84960	269	257	1	0	0.189753
R25	101	Contig5|44647-44747	Contig2|71515-71415	277	294	1	0	0.174825
R26	101	Contig2|32759-32859	Contig1|97733-97633	320	371	0	2	0.2886
R27	100	Contig6|65913-65814	Contig2|38777-38876	225	207	1	0	0.230947
R28	99	Contig3|50950-50852	Contig2|6509-6607	235	241	0	1	0.209644
R29	96	Contig4|35535-35630	Contig1|18656-18751	276	294	0	0	0
R30	96	Contig5|19615-19710	Contig2|58514-58609	257	234	0	0	0
R31	94	Contig6|33332-33425	Contig4|34935-35028	239	230	0	1	0.212766
R32	94	Contig3|27046-27139	Contig3|83057-83150	196	246	0	1	0.225734
R33	94	Contig2|25517-25424	Contig2|58525-58618	228	235	0	1	0.215517
R34	93	Contig4|28629-28721	Contig1|73065-73157	203	273	1	0	0.209644
R35	93	Contig3|21891-21983	Contig2|61222-61130	374	261	0	0	0
R36	93	Contig3|12646-12738	Contig2|24879-24971	260	247	0	1	0.19685
R37	92	Contig4|39606-39697	Contig4|40726-40817	221	215	0	3	0.683371
R38	92	Contig6|33333-33424	Contig6|18130-18040	238	297	2	1	0.557621
R39	92	Contig6|33333-33424	Contig1|104047-104138	238	332	0	0	0
R40	92	Contig6|18130-18040	Contig1|104047-104138	297	332	0	0	0
R41	92	Contig2|32930-33021	Contig1|95431-95522	330	255	0	0	0
R42	91	Contig4|39512-39602	Contig4|40632-40722	233	227	3	1	0.862069
R43	91	Contig4|29594-29684	Contig2|71551-71461	275	307	0	0	0
R44	91	Contig2|104559-104469	Contig3|12704-12794	194	222	39	24	13.1524
R45	91	Contig2|8390-8480	Contig2|52714-52804	269	298	0	0	0
R46	90	Contig4|40594-40683	Contig1|26902-26991	223	255	0	0	0
R47	89	Contig3|79384-79472	Contig2|8389-8477	335	275	0	0	0
R48	88	Contig3|21895-21982	Contig3|72820-72907	373	272	0	0	0
R49	87	Contig6|50536-50622	Contig3|10551-10637	294	305	1	0	0.166667
R50	86	Contig2|18566-18651	Contig2|69799-69884	248	303	1	0	0.181159
R51	85	Contig6|50359-50443	Contig1|54700-54784	318	351	0	1	0.149254
R52	85	Contig2|38190-38274	Contig2|56967-56883	264	307	0	0	0
R53	85	Contig6|21659-21743	Contig2|8396-8480	303	276	0	0	0
R54	85	Contig2|6884-6968	Contig2|60248-60332	216	220	0	0	0
R55	84	Contig4|33344-33261	Contig6|17082-17165	274	356	0	0	0
R56	83	Contig4|17259-17341	Contig1|16415-16497	272	343	0	0	0
R57	82	Contig4|33344-33263	Contig4|23541-23622	280	293	0	0	0
R58	82	Contig6|11497-11578	Contig1|12882-12963	275	214	0	0	0
R59	82	Contig2|9042-9123	Contig2|11620-11539	341	349	3	1	0.576369
R60	81	Contig5|35458-35538	Contig4|35654-35734	198	240	0	0	0
R61	81	Contig5|20307-20387	Contig2|32888-32808	348	334	0	0	0
R62	81	Contig2|7306-7386	Contig2|60445-60525	198	252	0	0	0
R63	80	Contig5|29239-29318	Contig1|18442-18521	283	278	0	0	0
R64	80	Contig2|9040-9119	Contig1|87540-87619	341	300	0	2	0.311042
R65	79	Contig5|17407-17485	Contig1|71854-71932	266	319	0	0	0
R66	79	Contig5|38358-38436	Contig3|3314-3392	281	446	0	0	0
R67	78	Contig3|62482-62559	Contig1|87544-87621	320	306	0	0	0
R68	76	Contig3|61571-61496	Contig2|36333-36408	398	188	0	0	0
R69	76	Contig6|19162-19087	Contig4|17264-17339	362	275	0	1	0.15674
R70	75	Contig6|50402-50476	Contig1|113313-113387	335	358	0	0	0
R71	75	Contig4|35311-35385	Contig3|54923-54849	267	327	0	0	0
R72	75	Contig4|36812-36886	Contig3|30744-30818	237	294	0	0	0
R73	75	Contig4|160-234	Contig3|17758-17684	176	325	0	0	0
R74	74	Contig3|83198-83271	Contig2|60756-60829	203	254	3	0	0.652174
R75	74	Contig4|51047-51120	Contig1|83472-83545	215	238	0	0	0
R76	73	Contig1|35715-35787	Contig1|86136-86064	279	325	1	0	0.165289
R77	73	Contig4|29627-29699	Contig2|78757-78685	287	303	0	1	0.169205
R78	72	Contig4|25882-25811	Contig3|10546-10617	232	316	0	0	0
R79	71	Contig3|84968-84898	Contig2|57228-57298	263	305	0	0	0
R80	71	Contig3|62480-62550	Contig2|42106-42176	336	331	0	0	0
R81	71	Contig3|26929-26999	Contig3|84913-84983	195	272	0	0	0
R82	70	Contig1|93376-93307	Contig1|34496-34565	297	403	0	0	0
R83	70	Contig3|26911-26980	Contig1|31234-31165	191	310	0	0	0
R84	69	Contig3|91268-91336	Contig1|58085-58153	195	327	0	0	0
R85	69	Contig4|19606-19674	Contig3|56323-56391	301	317	0	0	0
R86	69	Contig3|59496-59564	Contig1|12319-12387	236	159	0	0	0
R87	68	Contig3|49218-49285	Contig2|87222-87289	258	225	0	0	0
R88	68	Contig5|20211-20278	Contig1|72552-72485	358	395	0	0	0
R89	68	Contig3|5322-5389	Contig2|8358-8291	487	275	0	1	0.131062
R90	68	Contig5|192-259	Contig5|22476-22543	151	194	0	2	0.576369
R91	67	Contig3|39191-39257	Contig2|69760-69826	274	307	0	0	0
R92	65	Contig3|33761-33825	Contig1|112240-112176	282	271	1	0	0.180505
R93	65	Contig5|20406-20470	Contig1|97703-97767	303	373	0	3	0.441826
R94	65	Contig5|20395-20331	Contig3|14655-14719	353	231	0	0	0
R95	65	Contig1|73221-73157	Contig3|1540-1604	338	411	2	0	0.266312
R96	64	Contig3|23935-23998	Contig2|38763-38700	303	178	0	1	0.207469
R97	64	Contig6|28678-28615	Contig1|12788-12851	283	256	0	0	0
R98	64	Contig6|21671-21734	Contig3|38922-38859	310	255	0	0	0
R99	63	Contig3|26978-27040	Contig1|25497-25559	197	297	0	0	0
R100	63	Contig5|19712-19774	Contig2|25431-25369	254	249	0	0	0
R101	63	Contig3|36545-36483	Contig1|12330-12392	200	158	1	0	0.278552
R102	63	Contig6|8839-8901	Contig5|26402-26340	215	251	0	0	0
R103	62	Contig5|17663-17724	Contig3|37609-37548	252	200	0	0	0
R104	61	Contig1|72229-72289	Contig1|77480-77420	331	286	3	2	0.803859
R105	61	Contig4|52469-52529	Contig6|66236-66176	205	233	0	0	0
R106	61	Contig5|18882-18942	Contig6|22597-22537	298	362	0	0	0
R107	61	Contig3|23688-23748	Contig1|12726-12786	297	273	0	0	0
R108	61	Contig3|14517-14457	Contig2|6613-6673	247	226	0	0	0
R109	60	Contig6|65882-65941	Contig3|76538-76479	221	321	3	0	0.550459
R110	60	Contig3|39025-39084	Contig2|52719-52660	223	299	1	0	0.191205
R111	60	Contig3|28813-28872	Contig3|33823-33764	296	284	0	0	0
R112	60	Contig4|18246-18305	Contig3|31109-31168	186	261	1	0	0.223214
R113	60	Contig6|17964-18023	Contig6|49673-49732	304	239	0	6	1.0929
R114	60	Contig1|13414-13473	Contig1|15575-15634	258	276	0	4	0.743494
R115	59	Contig1|98476-98418	Contig5|21646-21704	386	216	0	0	0
R116	59	Contig3|84880-84822	Contig4|1760-1818	280	228	0	1	0.196464
R117	58	Contig3|50062-50119	Contig2|42128-42185	308	331	0	0	0
R118	58	Contig3|6417-6474	Contig3|28816-28873	371	295	0	0	0
R119	57	Contig2|97966-97910	Contig2|97045-97101	214	198	0	0	0
R120	57	Contig6|64826-64882	Contig1|104084-104140	323	344	0	0	0
R121	57	Contig4|64080-64024	Contig2|41492-41548	218	257	0	0	0
R122	57	Contig3|49280-49224	Contig2|40004-40060	255	213	0	0	0
R123	57	Contig2|38665-38609	Contig3|29096-29152	161	290	0	0	0
R124	57	Contig4|26014-25958	Contig3|10473-10529	241	319	0	0	0
R125	56	Contig4|42746-42801	Contig3|91769-91824	227	89	0	0	0
R126	56	Contig6|42009-42064	Contig6|65955-65900	239	218	1	0	0.218341
R127	56	Contig6|28851-28796	Contig2|27253-27308	319	222	0	0	0
R128	56	Contig3|27141-27196	Contig3|83152-83207	224	241	0	0	0
R129	56	Contig1|18591-18536	Contig5|15300-15355	299	304	0	0	0
R130	56	Contig4|15910-15855	Contig2|58509-58564	167	244	1	1	0.484262
R131	55	Contig6|53121-53067	Contig1|35713-35767	307	283	0	0	0
R132	55	Contig4|28627-28681	Contig2|96416-96362	218	223	0	0	0
R133	54	Contig3|76571-76624	Contig1|86229-86282	346	313	0	5	0.753012
R134	54	Contig5|27797-27850	Contig2|69800-69747	247	303	0	0	0
R135	53	Contig5|17805-17857	Contig4|15846-15898	241	169	0	0	0
R136	53	Contig3|12674-12726	Contig1|72307-72359	268	347	1	0	0.162338
R137	53	Contig3|10619-10671	Contig1|107099-107151	304	271	2	0	0.34662
R138	52	Contig6|21473-21524	Contig6|22596-22545	353	360	0	0	0
R139	52	Contig6|18409-18358	Contig5|16287-16338	282	276	0	0	0
R140	51	Contig6|47477-47427	Contig2|36450-36500	336	174	0	0	0
R141	51	Contig6|25672-25722	Contig6|64882-64832	388	327	0	0	0
R142	51	Contig1|12402-12452	Contig1|29226-29176	192	325	0	0	0
R143	51	Contig6|11348-11398	Contig6|29601-29651	303	240	0	0	0
R144	51	Contig5|29273-29323	Contig2|8123-8173	303	256	0	0	0
R145	50	Contig6|47555-47604	Contig3|79390-79341	318	359	0	0	0
R146	50	Contig6|47477-47428	Contig3|83022-82973	336	272	0	0	0
R147	50	Contig5|23510-23559	Contig2|59729-59778	245	284	0	0	0
R148	50	Contig6|47629-47678	Contig5|22507-22556	327	199	0	0	0
R149	50	Contig6|14248-14297	Contig1|97579-97628	308	387	0	0	0
R150	50	Contig6|58663-58712	Contig2|7776-7825	1793	215	0	0	0
R151	50	Contig4|63810-63761	Contig3|4775-4824	205	355	0	0	0
R152	50	Contig5|192-241	Contig4|59652-59603	147	181	0	0	0

## Sheet: Table S5
Table S5 Content of non-syntenic regions between Aristolochia fimbriata and A. gigantea mitochondrial genomes.
Non-syntenic region	Length (bp)	Position				Content (%)
		Species	Contig	Strat	End	Mitochondrion	Chloroplast	Repeat
region1	10519	A. fimbriata	contig2	14894	25412	10.8	0	1
region2	8390	A. fimbriata	contig3	29629	38018	10.5	0	0
region3	4134	A. fimbriata	contig2	56229	60362	26.5	14.6	0
region4	3534	A. gigantea	contig1	49351	52884	9	0	9.9
region5	3092	A. fimbriata	contig1	107510	110601	16.6	6.4	1.8
region6	1375	A. fimbriata	contig1	118674	120048	0	0	0
region7	1279	A. gigantea	contig1	164450	165728	79.7	79.7	100
region8	1022	A. fimbriata	contig2	84134	85155	15.5	0	15.7
region9	350	A. fimbriata	contig1	113363	113712	62.3	0	14.6
region10	341	A. fimbriata	contig3	27884	28224	0	0	25.5
region11	260	A. fimbriata	contig1	111720	111979	0	0	19.2

## Sheet: Table S6
Table S6 Pairwise syntenic rates among three Aristolochia mitochondrial genomes.
Percentage (%)		Database
		A. fimbriata	A. gigantea	A. manshuriensis
Query	A. fimbriata	-	91.3	62.3
	A. gigantea	97.7	-	64.8
	A. manshuriensis	42.2	40.5	-

## Sheet: Table S7
Table S7 Sizes (bp) of cis-spliced mitochondrial introns of Liriodendron tulipifera and nine Piperales species.
Intron (bp)	Liriodendron tulipifera	Saururus chinensis	Saruma henryi	Asarum sieboldii	Hydnora visseri	Prosopanche americana	Thottea hainanensis	Aristolochia manshuriensis	A. gigantea	A. fimbriata
ccmFCi829	1042	974	n.d.	n.d.	1001	2517	1520	984	989	989
cox1i729	n.g.	n.g.	n.g.	n.g.	953	950	n.g.	n.g.	967	967
cox2i373	2752	1385	2525	θ	2214	n.d.	1455	1290	1273	1278
cox2i691	2220	3757	1802	1827	2258	n.d.	3015	2165	2113	2019
nad1i477	1419	1743	1463	1454	1624	1807	2701	1861	1858	1853
nad1i728	4748	θ	θ	θ	θ	θ	θ	θ	θ	θ
nad2i156	1444	1148	1251	1248	1586	1192	3560	1590	1620	1784
nad2i709	2618	1966	1667	1718	1518	1561	n.d.	1989	1660	1660
nad2i1282	1453	1427	1555	1564	1772	1436	2009	1999	1851	1851
nad4i461	1404	1413	1426	1447	1237	1322	1547	1581	1581	1581
nad4i976	4413	4411	4137	4210	4223	4900	6150	4800	4933	4792
nad4i1399	2899	3059	2900	2933	3147	2426	3834	3495	2876	2982
nad5i230	845	838	865	875	840	788	862	927	915	915
nad5i1872	1316	1077	1582	1668	1084	1049	2309	1469	1576	1212
nad7i140	875	948	865	951	1157	n.d.	2481	1253	1197	1197
nad7i209	1754	2020	1778	1853	992	1003	θ	1754	1753	1753
nad7i676	1013	1123	1019	1088	1036	919	1014	1013	1013	1013
nad7i917	1904	1791	2525	2698	1689	n.d.	2390	2076	2074	2074
rpl2i846	1471	x	2086	2137	x	x	1512	2280	2319	2319
rps3i74	1878	-	2243	2367	1540	1679	n.d.	1867	1817	1770
rps10i235	838	762	774	782	764	n.d.	826	835	766	766
θ: Shift from ancestrally cis- to trans-splicing.
-: Intron loss.
x: Intron loss due to gene loss or pseudogenization.
n.g.: This mitogenome does not acquire cox1i729 via horizontal gene transfer.
n.d.: The splicing type of these putatively cis-spliced introns is unknown due to incomplete genome assembly.

## Sheet: Table S8
Table S8 Mutation spectrum along the phylogeny inferred by 24 core mitochondrial protein-coding genes of 48 angiosperms.
Branch	A:T>C:G	A:T>G:C	A:T>T:A	C:G>A:T	C:G>G:C	C:G>T:A		Total substitution number
all	18.39	15.13	13.25	17.71	8.83	26.68		10669
Branch 1: 49..50	0	0	0	0	0	0		0
Branch 2: 50..51	13.33	17.78	8.89	25.56	1.11	33.33		90
Branch 3: 51..52	10.26	5.13	7.69	11.54	3.85	61.54		78
Branch 4: 52..53	11.36	18.18	18.18	22.73	4.55	25		44
Branch 5: 53..54	11.76	11.76	5.88	41.18	5.88	23.53		17
Branch 6: 54..55	9.88	7.41	22.22	20.99	11.11	28.4		81
Branch 7: 55..56	10	20	10	0	0	60		10
Branch 8: 56..57	18.18	18.18	0	9.09	9.09	45.45		11
Branch 9: 57..58	0	33.33	0	33.33	0	33.33		6
Branch 10: 58..59	0	0	0	0	0	0		0
Branch 11: 59..60	25	12.5	12.5	20.83	8.33	20.83		24
Branch 12: 60..61	14.12	11.76	8.24	12.94	8.24	44.71		85
Branch 13: 61..62	14.29	14.29	21.43	28.57	21.43	0		14
Branch 14: 62..23 (Tamarindus)	15.46	15.46	17.53	15.46	20.62	15.46		97
Branch 15: 62..22 (Acacia)	21.62	16.22	15.54	20.95	6.76	18.92		148
Branch 16: 61..24 (Vigna)	21.86	14.42	15.81	21.86	6.98	19.07		215
Branch 17: 60..31 (Medinilla)	17.82	15.1	11.88	14.11	14.85	26.24		404
Branch 18: 59..63	35.71	21.43	7.14	7.14	7.14	21.43		14
Branch 19: 63..28 (Cucurbita)	31.25	9.95	10.42	14.81	13.43	20.14		432
Branch 20: 63..27 (Fagus)	6.86	31.37	7.84	14.71	5.88	33.33		102
Branch 21: 58..64	7.69	15.38	3.85	3.85	0	69.23		26
Branch 22: 64..26 (Malus)	5.37	32.68	10.73	16.1	5.37	29.76		205
Branch 23: 64..25 (Morus)	22.54	8.45	12.68	11.97	16.9	27.46		142
Branch 24: 57..65	0	23.08	7.69	0	7.69	61.54		13
Branch 25: 65..66	0	0	0	8.33	0	91.67		12
Branch 26: 66..67	5.77	17.31	1.92	3.85	13.46	57.69		52
Branch 27: 67..32 (Arabidopsis)	13.71	14.64	15.58	13.08	10.28	32.71		321
Branch 28: 67..33 (Carica)	30.83	9.02	18.05	15.79	10.53	15.79		133
Branch 29: 66..34 (Citrus)	18.7	18.7	6.96	13.91	9.13	32.61		230
Branch 30: 65..68	9.09	15.15	3.03	9.09	15.15	48.48		66
Branch 31: 68..29 (Ricinus)	13.18	11.63	7.75	24.81	10.08	32.56		129
Branch 32: 68..30 (Salix)	13.65	13.02	11.75	18.73	10.16	32.7		315
Branch 33: 56..69	18.18	0	0	9.09	9.09	63.64		11
Branch 34: 69..70	5.26	26.32	0	0	10.53	57.89		19
Branch 35: 70..71	7.14	21.43	7.14	0	14.29	50		14
Branch 36: 71..72	6.67	13.33	13.33	6.67	6.67	53.33		15
Branch 37: 72..73	10.53	10.53	2.63	15.79	15.79	44.74		38
Branch 38: 73..74	33.33	8.33	0	8.33	16.67	33.33		12
Branch 39: 74..75	11.45	11.45	6.87	12.98	13.74	43.51		131
Branch 40: 75..76	31.37	1.96	5.88	13.73	25.49	21.57		51
Branch 41: 76..46 (Castilleja)	15.31	10.2	9.18	18.37	14.29	32.65		98
Branch 42: 76..47 (Mimulus)	19.39	11.22	8.16	15.31	9.18	36.73		98
Branch 43: 75..45 (Boea)	12.14	11.17	7.28	22.82	7.28	39.32		206
Branch 44: 74..44 (Nicotiana)	13.71	12.57	12	14.86	10.29	36.57		175
Branch 45: 73..48 (Rhazya)	11.04	10.43	4.91	20.25	9.82	43.56		163
Branch 46: 72..41 (Ilex)	24.27	19.42	4.85	9.71	8.74	33.01		103
Branch 47: 71..77	15.15	15.15	0	9.09	15.15	45.45		33
Branch 48: 77..43 (Daucus)	20.23	28.4	7.78	12.84	5.06	25.68		257
Branch 49: 77..42 (Helianthus)	15.42	19.17	6.25	15.42	12.08	31.67		240
Branch 50: 70..40 (Actinidia)	15.15	12.99	13.85	19.48	10.39	28.14		231
Branch 51: 69..78	8.99	14.75	5.04	7.91	7.91	55.4		278
Branch 52: 78..79	12.82	17.95	7.69	7.69	12.82	41.03		39
Branch 53: 79..38 (Beta)	17.17	26.26	7.07	16.16	9.09	24.24		99
Branch 54: 79..39 (Silene)	20.43	17.2	5.38	16.13	11.83	29.03		186
Branch 55: 78..37 (Sesuvium)	22.86	20.95	12.38	12.38	7.62	23.81		105
Branch 56: 55..80	0	44.44	11.11	44.44	0	0		9
Branch 57: 80..35 (Vitis)	16.08	13.07	20.6	21.11	6.53	22.61		199
Branch 58: 80..36 (Erythropalum)	10.2	23.47	16.33	23.47	5.1	21.43		98
Branch 59: 54..21 (Nelumbo)	4.29	20	24.29	27.14	1.43	22.86		70
Branch 60: 53..20 (Anemone)	17.81	13.24	15.07	23.74	9.59	20.55		219
Branch 61: 52..81	0	20	26.67	13.33	13.33	26.67		15
Branch 62: 81..82	17.65	0	11.76	41.18	0	29.41		17
Branch 63: 82..83	15.09	13.21	5.66	9.43	3.77	52.83		53
Branch 64: 83..84	9.52	9.52	4.76	0	0	76.19		21
Branch 65: 84..85	60	0	0	20	0	20		5
Branch 66: 85..86	22.32	5.36	27.68	30.36	5.36	8.93		112
Branch 67: 86..87	7.55	3.77	37.74	11.32	7.55	32.08		53
Branch 68: 87..88	19.23	23.08	19.23	11.54	7.69	19.23		26
Branch 69: 88..14 (A. gigantea)	7.69	7.69	23.08	53.85	7.69	0		13
Branch 70: 88..13 (A. fimbriata)	42.86	0	14.29	21.43	14.29	7.14		14
Branch 71: 87..15 (A. manshuriensis)	28.57	7.14	35.71	28.57	0	0		14
Branch 72: 86..12 (Thottea)	28.57	9.22	29.95	12.44	10.6	9.22		217
Branch 73: 85..89	33.33	16.67	16.67	16.67	8.33	8.33		12
Branch 74: 89..90	31.95	11.24	26.04	14.79	5.33	10.65		169
Branch 75: 90..10 (Hydnora)	25.24	13.33	27.14	13.81	7.62	12.86		210
Branch 76: 90..11 (Prosopanche)	42.82	16.9	7.89	20.85	5.07	6.48		355
Branch 77: 89..9 (Lactoris)	12.39	11.47	21.1	24.31	9.63	21.1		218
Branch 78: 84..91	17.95	8.97	6.41	33.33	8.97	24.36		78
Branch 79: 91..8 (Asarum)	23.91	8.7	15.22	36.96	4.35	10.87		46
Branch 80: 91..7 (Saruma)	35	15	10	30	5	5		20
Branch 81: 83..6 (Saururus)	10	9.09	15	35	4.09	26.82		220
Branch 82: 82..92	17.44	36.05	12.79	20.93	4.65	8.14		86
Branch 83: 92..4 (Liriodendron)	47.06	11.76	2.94	17.65	2.94	17.65		34
Branch 84: 92..5 (Magnolia)	9.52	19.05	14.29	14.29	0	42.86		21
Branch 85: 81..93	18.26	14.35	15.65	20	8.26	23.48		230
Branch 86: 93..94	17.24	24.14	10.34	20.69	10.34	17.24		29
Branch 87: 94..95	8.19	13.31	17.41	18.43	11.26	31.4		293
Branch 88: 95..18 (Triticum)	19.15	18.09	19.15	14.89	5.32	23.4		94
Branch 89: 95..17 (Oryza)	16.05	19.75	17.28	6.17	7.41	33.33		81
Branch 90: 94..16 (Phoenix)	11.96	15.22	16.3	23.91	13.04	19.57		92
Branch 91: 93..19 (Asparagus)	14.72	12.69	13.2	19.8	5.58	34.01		197
Branch 92: 51..3 (Schisandra)	21.05	20.57	22.49	16.75	8.13	11		209
Branch 93: 50..2 (Nymphaea)	32.05	15.91	11.82	17.5	3.86	18.86		440
Branch 94: 49..1 (Amborella)	11.45	20.61	20.99	25.95	7.63	13.36		262

## Sheet: Table S9
Table S9 Adjusted p values for Tukey's honestly significant difference (HSD) test on the frequencies among different substitution types.
Substituion type	A:T>C:G	A:T>G:C	C:G>A:T	C:G>T:A	A:T>T:A
A:T>G:C	0.649132	-	-	-	-
C:G>A:T	1	0.684438	-	-	-
C:G>T:A	0	0	0	-	-
A:T>T:A	0.0191141	0.556553	0.0226845	0	-
C:G>G:C	1e-07	0.0001388	1e-07	0	0.0566225

## Sheet: Table S10
Table S10 Mitochondrial sequence data used in this study.
Species	Source	Assembly and Annotation	Phylogeny	atp8 aligenment	RNA editing site
Amborella trichopoda	KF754799-KF754803		√	√	√
Nymphaea colorata	KY889142	√	√	√	√
Schisandra sphenanthera	MH748549		√
Liriodendron tulipifera	KC821969	√	√		√
Magnolia biondii	MN206019		√
Saururus chinensis	this study		√	√
Saruma henryi	this study		√	√
Lactoris fernandeziana	this study		√	√
Asarum sieboldii	this study		√	√
Hydnora visseri	this study		√	√
Prosopanche americana	this study		√	√
Thottea hainanensis	this study		√	√
Aristolochia fimbriata	this study		√	√
A. gigantea	this study		√	√
A. manshuriensis	this study		√	√
Oryza sativa	DQ167399	√	√	√	√
Triticum aestivum	EU534409		√
Asparagus officinalis	MT483944		√
Anemone maxima	MT568500		√	√
Nelumbo nucifera	KR610474	√	√		√
Cynomorium coccineum	KX270765			√
Acacia ligulata	MH933866	√	√
Tamarindus indica	NC_045038	√	√
Vigna radiata	HM367685	√	√	√
Morus notabilis	NC_041177		√	√
Malus x domestica	FR714868	√	√		√
Fagus sylvatica	MT446430		√	√
Cucurbita pepo	GQ856148	√	√	√
Ricinus communis	HQ874649	√	√
Salix suchowensis	KU056812		√
Medinilla magnifica	MT043351		√
Arabidopsis thaliana	BK010421	√	√	√	√
Carica papaya	EU431224		√
Nitraria tangutorum	MH594853			√
Spondias mombin	NC_045035			√
Citrus sinensis	NC_037463	√	√	√
Acer miaotaiense	MZ636518			√
Vitis vinifera	FM179380	√	√	√	√
Erythropalum scandens	MT888102-MT888134	√	√
Rhopalocnemis palloides	MZ269392-MZ269412			√
Tolypanthus maclurei	NC_056836			√
Sesuvium portulacastrum	MN683736		√
Beta macrocarpa	FQ378026	√	√		√
Silene latifolia	NC_014487		√	√
Actinidia eriantha	MH645952		√	√
Cuscuta japonica	MZ240726			√
Ilex pubescens	MK714017		√
Helianthus annuus	MG770607	√	√	√	√
Daucus carota	JQ248574		√		√
Nicotiana tabacum	NC_006581	√	√		√
Boea hygrometrica	JN107812		√	√
Castilleja paramensis	KT959112		√
Mimulus guttatus	JN098455	√	√	√
Rhazya stricta	KJ485850		√	√	√

[truncated: 1 more sheets: Table S11]
